# Supplementary material for: Risk assessment of sheep welfare at small-scale slaughter in Nordic countries, comparing with large-scale slaughter
Source: Acta Vet Scand. 2016 Jun 1;58:34. doi: 10.1186/s13028-016-0217-4 (PMC4888634; doi:10.1186/s13028-016-0217-4)
Supplement: Supplementary file 1 — Additional file 1. Aggregated risk assessment data. Process steps, hazards and their estimated magnitudes and most-likely (ML) risks of poor sheep welfare at small-scale and large-scale slaughter in four Nordic countries; aggregated data from nine experts in 2012. [file 13028_2016_217_MOESM1_ESM.xlsx]

## Sheet: Blad1
Additional Table 1 Process steps, hazards and their estimated magnitudes and most-likely (ML) risks of poor sheep welfare at small-scale and large-scale slaughter in Norway, Iceland, Sweden and Finland; aggregated data from nine experts in 2012
					Small-scale		Large-scale
	No.	Hazard name	Hazard description	Specification	Magnitude	ML risk	Magnitude	ML risk
Unloading and driving to lairage
	1	Stressful handling unloading	Rough driving, pushing or hitting	>10% of time	0.13	0.020	0.21	0.078
	2	Prolonged stressful handling unloading	Rough driving, pushing or hitting for a long time	>50% of time	0.21	0.019	0.21	0.038
	3	Dragging unloading	Dragging, pulling by wool, horns, ears or tail	>10% of time	0.13	0.015	0.17	0.020
	4	Prolonged dragging unloading	Dragging, pulling by wool, horns, ears or tail for a long time	>50% of time	0.33	0.030	0.27	0.024
	5	Noise unloading	Shouting or whistling while driving	>10% of time	0.13	0.0088	0.13	0.035
	6	Prolonged noise unloading	Shouting or whistling while driving for a long time	>50% of time	0.13	0.0050	0.13	0.023
	7	Long distance unloading		>5 m	0.042	0.0042	0.042	0.017
	8	Long time unloading		>60 s	0.042	0.0050	0.042	0.019
	9	Inappropriate flooring unloading	Uneven, wet or slippery flooring or ground		0.13	0.018	0.13	0.022
	10	Sharp turn unloading	Sharp turn of driveway	≥90 degrees	0.042	0.0042	0.063	0.0056
	11	Inappropriate light unloading	Unsufficient light or driving from light to dark		0.13	0.0075	0.13	0.014
	12	Large group unloading	Large animal group	>20 animals	0.083	0.0050	0.083	0.037
	13	Disturbances unloading	Other animals/people (not involved in driving) visible to animals		0.042	0.0058	0.083	0.036
Lairage
	14	Mixing of groups	Mixing of animals from different transports after arrival		0.46	0.016	0.46	0.069
	15	Mixing of sexes	Introduction of adult ram into group		0.46	0.014	0.46	0.010
	16	No solid box walls	Moving people visible to animals	>20% of time	0.083	0.027	0.083	0.025
	17	Insufficient bedding	Hard, wet or dirty flooring		0.38	0.028	0.38	0.10
	18	Insufficient ventilation	Ammonia gas noticeable by sniffing	>10 p.p.m.1	0.29	0.026	0.33	0.047
	19	Moving	Moving group to other pen or walkway in lairage		0.21	0.017	0.21	0.040
	20	Splitting group	One or several sheep in group separated to another box or to stunning		0.33	0.070	0.21	0.050
	21	Overnight lairage			0.38	0.13	0.48	0.18
	22	Shearing			0.33	0.036	0.33	0.030
	23	Insufficient feed	No feed available before stunning	>2 h before stunning	0.13	0.031	0.25	0.12
	24	Prolonged insufficient feed	No feed available for a long time before stunning	>16 h before stunning	0.58	0.026	0.58	0.066
	25	Insufficient water	No water available before stunning	>2 h before stunning	0.29	0.018	0.29	0.018
	26	Prolonged insufficient water	No water available for a long time before stunning	>8 h before stunning	0.58	0.026	0.69	0.032
	27	Noise lairage	High sound levels from metal fittings or ventilation	>75 dBA	0.21	0.013	0.29	0.071
Driving from lairage to stunning
	28	Stressful handling driving	Rough driving, pushing or hitting	>10% of time	0.13	0.020	0.13	0.053
	29	Prolonged stressful handling driving	Rough driving, pushing or hitting for a long time	>50% of time	0.21	0.019	0.21	0.038
	30	Dragging driving	Dragging, pulling by wool, horns, ears or tail	>10% of time	0.13	0.03	0.21	0.033
	31	Prolonged dragging driving	Dragging, pulling by wool, horns, ears or tail for a long time	>50% of time	0.21	0.028	0.21	0.018
	32	Noise driving	Shouting or whistling while driving	>10% of time	0.13	0.020	0.13	0.030
	33	Prolonged noise driving	Shouting or whistling while driving for a long time	>50% of time	0.13	0.0034	0.13	0.015
	34	Long distance driving		>5 m	0.042	0.010	0.042	0.022
	35	Long time driving		>60 s	0.042	0.0031	0.13	0.060
	36	Inappropriate flooring driving	Uneven, wet or slippery flooring or ground		0.13	0.018	0.13	0.016
	37	Sharp turn driving		≥90 degrees	0	0	0.13	0.010
	38	Inappropriate light driving	Unsufficient light or driving from light to dark		0.042	0.0038	0.13	0.0075
	39	Large group driving		>20 animals	0.042	0.0013	0.042	0.0102
	40	Disturbances driving	Other animals/people (not involved in driving) visible to animals		0.13	0.015	0.13	0.035
	41	Separation from group	One sheep separated from group to be stunned		0.13	0.065	0.13	0.02
Waiting in stunning box
	42	Mixing	Mixing of animals from different lairage pens		0.13	0.0044	0.21	0.015
	43	Noise waiting	High sound levels from metal fittings or ventilation	>75 dBA	0.13	0.0075	0.21	0.083
	44	Single sheep	No other animal visible	>60 s	0.29	0.053	0.29	0.013
	45	Inappropriate flooring waiting	Uneven, wet or slippery flooring or ground		0.13	0.019	0.13	0.025
	46	Restraint	Restraint before stunning	>5 s	0.083	0.025	0.083	0.023
	47	Restraint by wool			0.083	0.0075	0.083	0.0075
	48	Spare weapon missing			0.29	0.013	0.29	0.0026
	49	Spare weapon kept unloaded in other room			0.21	0.0078	0.29	0.0053
	50	Spare weapon kept unloaded in same room			0.083	0.0050	0.13	0.0050
	51	Spare weapon kept loaded in other room			0.21	0.019	0.21	0.014
Stunning with captive bolt
	52	Poor maintenance of bolt gun		>50 shots without cleaning	0.29	0.038	0.29	0.0095
	53	Incorrectly placed shot	Not shot in poll (if horns) or at highest point of forehead (if no horns)		0.292	0.013	0.208	0.0027
	54	Single re-shot		>1 shot	0.13	0.0034	0.13	0.0010
	55	Repeated re-shot		>2 shots	0.13	0.0011	0.13	0
	56	Signs of poor bolt stun	No immediate collapse, blinking, no dilated pupil, moving eye bulbs, rhythmic breathing, righting, vocalisation, corneal reflex		0.13	0.0084	0.13	0.00055
	57	No restraint at bolt stunning	Animal loose while stunning		0.13	0.0025	0.083	0
	58	Restraint by neck only	Person standing astride of animal, putting its neck between his/her legs		0.083	0.0050	0.083	0
	59	Restraint by shoulders and head	Person standing astride of animal, putting its shoulders between his/her legs, restraining head by chin, horn or ear		0.042	0.019	0.083	0.00032
	60	Restraint by conveyor at bolt stunning			0.083	0	0.083	0.0017
Stunning with electricity
	61	Insufficient tong contact	Uncut dry wool under electrodes		0.13	0.0070	0.104	0.014
	62	Incorrect tong placement	Tongs not placed on crossing between lines from eye to opposite ear		0.13	0.0056	0.13	0.020
	63	Signs of poor electrical stun	No immediate collapse with extended forelegs and flexed hindlegs, blinking, no dilated pupil, moving eye bulbs, rhythmic breathing, righting, vocalisation, or corneal reflex		0.13	0.0034	0.13	0.014
	64	Prolonged tong application	Tongs applied for an excessive time with electricity connected	>6 s	0.083	0.0013	0.083	0.0083
	65	No restraint at electrical stunning	Animal loose while stunning		0.042	0.00083	0.083	0.0050
	66	Restraint by shoulders only	Person standing astride of animal, putting its shoulders between his/her legs		0.083	0.0050	0.083	0.0056
	67	Restraint by conveyor at electrical stunning			0.042	0.00058	0.083	0.028
	68	Weak current	Insufficient current through electrodes	<1.25 A	0.13	0.0030	0.13	0.010
Bleeding
	69	Long stun-to-stick interval	Sticking delayed in relation to application of stunning equipment	>15 s (shot in poll), >60 s (shot in forehead), or >20 s (electricity)	0.13	0.0050	0.13	0.015
	70	Insufficient sticking	Blood vessels cut on one side only		0.13	0.0025	0.13	0.0048
	71	Manipulation before sticking	Animal chained and hung, or moved and placed lying horisontally before sticking		0	0	0	0
1 Parts per million.
2 Invalidated by high bibliographic uncertainty.
